# Supplementary material for: Paraquat Degradation by Biological Manganese Oxide (BioMnOx) Catalyst Generated From Living Microalga Pediastrum duplex AARL G060
Source: Front Microbiol. 2020 Sep 15;11:575361. doi: 10.3389/fmicb.2020.575361 (PMC7522373; doi:10.3389/fmicb.2020.575361)
Supplement: Supplementary file 1 [file Table_1.XLSX]

## Sheet: OD & pH Effect of Paraquat
	Effect of paraquat on green microalga growth
	Pediastrum duplex AARL G060 cultivated in modified medium	Day	OD	OD	OD	AVG	SD			Day	pH	pH	pH	AVG	SD
	Control	0	0.168	0.17	0.2	0.179333	0.0179258			0	6.55	6.55	6.45	6.51667	0.057735
		1	0.173	0.181	0.216	0.19	0.0228692			1	7.78	7.84	7.6	7.74	0.1249
		2	0.205	0.202	0.234	0.213667	0.017673			2	7.96	7.97	7.93	7.95333	0.0208167
		3	0.209	0.209	0.25	0.222667	0.0236714			3	8.82	8.97	8.45	8.74667	0.267644
		4	0.219	0.214	0.266	0.233	0.028688			4	7.89	7.83	7.79	7.83667	0.0503322
		5	0.229	0.225	0.267	0.240333	0.0231805			5	7.75	7.77	7.73	7.75	0.02
	Pediastrum duplex AARL G060 cultivated in modified medium and added paraquat	Day	OD	OD	OD	AVG	SD			Day	pH	pH	pH	AVG	SD
	LA-Pq	0	0.227	0.228	0.219	0.224667	0.00493288			0	6.27	6.38	6.28	6.31	0.0608276
		1	0.061	0.055	0.11	0.0753333	0.0301717			1	6.8	6.62	6.71	6.71	0.09
		2	0.111	0.098	0.117	0.108667	0.00971253			2	6.93	6.75	6.68	6.78667	0.12897
		3	0.106	0.108	0.11	0.108	0.002			3	6.72	6.51	6.59	6.60667	0.105987
		4	0.111	0.101	0.11	0.107333	0.00550757			4	6.85	6.89	6.92	6.88667	0.0351188
		5	0.11	0.098	0.105	0.104333	0.00602771			5	7.05	6.94	6.9	6.96333	0.0776745

## Sheet: OD & pH of Low and High BiOMnOx
	BioMnOx Generated by Green Microalga Pediastrum duplex G060
	LA-Low-BioMnOx	Day	OD	OD	OD	AVG	SD					Day	pH	pH	pH	AVG	SD
		0	0.199	0.204	0.208	0.203667	0.00450925					0	6.24	6.22	6.22	6.22667	0.011547
		1	0.212	0.216	0.209	0.212333	0.00351188					1	7.9	7.91	7.86	7.89	0.0264575
		2	0.222	0.25	0.219	0.230333	0.0170978					2	8.05	8.09	8.06	8.06667	0.0208167
		3	0.22	0.248	0.257	0.241667	0.0192959					3	8.4	8.32	8.34	8.35333	0.0416333
		4	0.249	0.255	0.251	0.251667	0.00305505					4	7.86	7.85	7.84	7.85	0.01
		5	0.255	0.281	0.252	0.262667	0.0159478					5	7.85	7.83	7.82	7.83333	0.0152753
	LA-High-BioMnOx	Day	OD	OD	OD	AVG	SD					Day	pH	pH	pH	AVG	SD
		0	0.606	0.595	0.589	0.596667	0.00862168					0	5.99667	5.99	6	5.99556	0.00509175
		1	0.766	0.721	0.735	0.740667	0.023029					1	7.27	7.24333	7.27333	7.26222	0.0164429
		2	0.843	0.766	0.789	0.799333	0.0395264					2	7.69333	7.74667	7.79	7.74333	0.0484195
		3	0.883	0.814	0.814	0.837	0.0398372					3	7.97333	8.02	8.04333	8.01222	0.0356423
		4	0.91	0.868	0.829	0.869	0.0405093					4	7.71667	7.73	7.75333	7.73333	0.0185592
		5	0.927	0.855	0.856	0.879333	0.0412836					5	7.75667	7.76333	7.80333	7.77444	0.0252396

## Sheet: Mn Oxide
	BiOMnOx concentration
	LA-Low-BiOMnOx	Day 0	Initial Mn (mg)	SD
			6.264
			6.264
			6.264
		AVG	6.264	0
		Day 6	BioMnOx (mg)	SD
			2.781
			2.859
			2.82
		AVG	2.82	0.039
	LA-High-BiOMnOx	Day 0	Initial Mn (mg)	SD
			17.604
			17.604
			17.604
		AVG	17.604	0
		Day 6	BioMnOx (mg)	SD
			12.807
			12.552
			12.816
		AVG	12.725	0.14989

## Sheet: STD Pq curve
STD Pq Curve			y=71.547x-10.156
	Concentration	AVG of Area Units	Paraquat Concentration (mg/L)
	0	0	0
	1	64.215	1.03947
	6	386.435	5.54308
	8	564.127	8.02665
	10	723.128	10.249
						Chemical structure of paraquat (1,1’-dimethyl-4,4’-bipyridinium dichloride)

## Sheet: Pq degradation examples & Data
	Calculation Examples of Paraquat Concentration	Treatment	Time (h)	Area	Y= 71.547x-10.156	Paraquat concentration (mg/L)	SD	Removal Efficiency (%)
		LA-High-MnOx-H2O2	0	750.41	10.6303	10.6303
			0	710.21	10.0684	10.0684
			0	752.28	10.6564	10.6564
		AVG				10.4517	0.332197	0
			48	166.6	2.47049	2.47049
			48	178.42	2.63569	2.63569
			48	210.57	3.08505	3.08505
		AVG				2.73041	0.31804	73.876
		LA-Low-BioMnOx-H2O2
		Time (h)	Paraquat Degradation (%)	pH	SD
		0	0	7.73333	0.0503322
		3	13.2589	5.56333	0.640729
		6	22.8602	5.64333	0.900463
		12	16.1598	6.67667	0.0680686
		24	11.685	6.62667	0.133167
		48	14.4201	6.26667	0.274651
		72	39.9546	6.25	0.183576
		LA-High-MnOx-H2O2
		Time (h)	Paraquat Degradation (%)	pH	SD
		0	0	6.85333	0.0472582
		3	62.2769	7.46667	0.0208167
		6	64.0073	7.2	0.01
		12	64.7602	7.16	0.06245
		24	67.7718	7.15667	0.0404145
		48	73.876	7.19667	0.0208167
		72	54.6353	7.14333	0.0208167
		CSMnOx-H2O2
		Time (h)	Paraquat Degradation (%)	pH	SD
		0	0	5.23333	0.0472582
		3	44.3824	7.24667	0.0208167
		6	35.4039	7.35	0.01
		12	31.7952	6.78333	0.06245
		24	22.9283	6.94	0.0404145
		48	17.8834	7.32667	0.0208167
		72	17.4784	7.09667	0.0208167
		LA
		Time (h)	Paraquat Degradation (%)	pH	SD
		0	0	7.31667	0.150111
		3	3.34559	6.76333	0.130512
		6	6.56923	7.14	0.168226
		12	4.07081	7.03	0.05
		24	5.27731	7.23667	0.0378594
		48	0.635861	7.21	0.0173205
		72	0.513259	7.58333	0.0723418
		DW
		Time (h)	Paraquat Degradation (%)
		0	0
		3	2.16061
		6	6.99914
		12	1.24885
		24	5.00572
		48	3.92504
		72	6.78104

## Sheet: Kinetics in Pq degradation 
	LA-Low-BiOMnOx
	Time	ln(Ct/C0)	1/Ct
	0	0	0.121065
	3	-0.142245	0.139571
	6	-0.259555	0.156943
	12	-0.17626	0.144401
	24	-0.124263	0.137084
	48	-0.155723	0.141465
	72	-0.510072	0.201624
	LA-High-BiOMnOx
	Time	ln(Ct/C0)	1/Ct
	0	0	0.095678
	3	-0.974897	0.253632
	6	-1.02185	0.265826
	12	-1.04299	0.271506
	24	-1.13233	0.296876
	48	-1.34231	0.366245
	72	-0.790435	0.210908
	Treatment	Time (h)	Pseudo-first order k1 (h-1)	R2	Pseudo-second order k2 (L.mg.h-1)	R2
	LA-Low-BioMnOx	0-6 h	0.0441	0.9986	0.006	0.9997
		6-72 h	0.0062	0.7876	0.0007	0.456
		Time	Pseudo-first order k1 (h-1)	R2	Pseudo-second order k2 (L.mg.h-1)	R2
	LA-High-BioMnOx	0-6 h	0.2012	0.9137	0.0284	0.8035
		6-72 h	0.0203	0.5803	0.0003	0.0254
